# Supplementary material for: Patterns of Thyroid Hormone Prescription in Patients with Bipolar or Schizoaffective Disorder: Findings from the LiSIE Retrospective Cohort Study
Source: J Clin Med. 2021 Oct 29;10(21):5062. doi: 10.3390/jcm10215062 (PMC8584539; doi:10.3390/jcm10215062)
Supplement: Supplementary file 1 [file jcm-10-05062-s001.zip]

Archive with 1 entries (1 files):
- jcm-1399249-supplementary.pdf
